# Supplementary material for: Urolithin A Protects Hepatocytes from Palmitic Acid-Induced ER Stress by Regulating Calcium Homeostasis in the MAM
Source: Biomolecules. 2024 Nov 26;14(12):1505. doi: 10.3390/biom14121505 (PMC11673756; doi:10.3390/biom14121505)
Supplement: Supplementary file 1 [file biomolecules-14-01505-s001.zip]

Archive with 1 entries (1 files):
- biomolecules-3271382-supplementary.pdf
